# Supplementary material for: Medical ontology learning framework to investigate daytime impairment in insomnia disorder and treatment effects
Source: Commun Med (Lond). 2025 Feb 28;5:54. doi: 10.1038/s43856-024-00698-2 (PMC11871003; doi:10.1038/s43856-024-00698-2)
Supplement: Supplementary file 8 — Supplementary Data 5 [file 43856_2024_698_MOESM8_ESM.xlsx]

## Sheet: Sheet1
	Metric	ICD-clin (%)	ICD-clin-DiSMOL (%)	DiSMOL (%)
	Sensitivity	17	51	98
	Precision	78	72	77
	F1-Score	28	60	86
